# Supplementary material for: Changes in Viewer Engagement and Accessibility of Popular Vaping Videos on TikTok: A 12-Month Prospective Study
Source: Int J Environ Res Public Health. 2022 Jan 20;19(3):1141. doi: 10.3390/ijerph19031141 (PMC8834819; doi:10.3390/ijerph19031141)
Supplement: Supplementary file 1 [file ijerph-19-01141-s001.zip]

Archive with 1 entries (1 files):
- ijerph-1543739-supplementary.pdf
